# Supplementary material for: Ethylene-releasing plant growth regulators promote ripening initiation by stimulating sugar, acid and anthocyanin metabolism in blueberry (Vaccinium ashei)
Source: BMC Plant Biol. 2025 Jun 5;25:766. doi: 10.1186/s12870-025-06799-x (PMC12139259; doi:10.1186/s12870-025-06799-x)
Supplement: Supplementary file 3 — Supplementary Material 3 [file 12870_2025_6799_MOESM3_ESM.xlsx]

## Sheet: Table S1
Table S1: Fruit anthocyanin concentration in control and after treatments with ethephon and 1-aminocyclopropane 1-carboxylic acid (ACC) in ‘Premier’ blueberry.
	Premier
Treatment	Concentration (mean ±SE) (mg/100 g FW)
	Del-3-gal		Del 3-glu		Cya 3-gal		Del 3-ara		Cya 3-glu		Pet 3-gal/Cay 3-ara		Pet 3-glu
0 day	P=0.422		P=NA		P=0.358		P=NA		P=NA		P=0.629		P=NA
Control	0		0		0.53		0		0		0.23		0
ACC	0		0		0.28		0		0		0.12		0
Ethephon	0.03		0		0.28		0		0		0.17		0
3 day	P=0.048		P=NA		P=0.005		P=0.210		P<0.0001		P=0.012		P=0.071
Control	0.53 b		0		3.22 b		0.07		0.09 b		2.77 b		0
ACC	2.57 ab		0		7.46 a		0.72		0.34 a		8.23 a		0.04
Ethephon	3.63 a		0		8.69 a		1.03		0.34 a		9.44 a		0.04
5 day	P=0.263		P=0.224		P=0.102		P=0.428		P=0.049		P=0.162		P=0.082
Control	1.93		0		5.84		0.57		0.18 b		6.35		0.01
ACC	4.36		0		7.29		1.33		0.23 ab		9.59		0.04
Ethephon	4.9		0.03		9.67		1.55		0.44 a		11.8		0.05
10 day	P=0.543		P=0.998		P=0.258		P=0.381		P=0.816		P=0.601		P=0.589
Control	27.8		0.43		15.67		10.94		0.68		28.75		0.59
ACC	22.16		0.43		17.11		8.53		0.72		28.68		0.45
Ethephon	24.76		0.44		20.34		9.39		0.79		31.22		0.44
	Peo 3-gal		Pet 3-ara		Peo 3-glu		Mal 3-gal		Peo 3-ara		Mal 3-glu		Mal 3-ara
0 day	P=0.612		P=NA		P=NA		P=0.225		P=NA		P=NA		P=0.027
Control	0.05		0		0		0.13		0		0		0.07 a
ACC	0.02		0		0		0.02		0		0		0.01 b
Ethephon	0.06		0		0		0.06		0		0		0.043 ab
3 day	P=0.007		P=0.039		P=0.0337		P=0.023		P<0.0001		P=0.012		P=0.031
Control	0.81 b		0.47 b		0.03 b		4.75 b		0.27 b		0.23 b		1.84 b
ACC	2.67 a		1.83 a		0.17 a		14.55 a		1.00 a		0.77 a		5.50 a
Ethephon	2.42 a		1.91 a		0.09 ab		11.64 a		0.94 a		0.66 a		4.42 a
5 day	P=0.258		P=0.175		P=0.084		P=0.304		P=0.803		P=0.100		P=0.016
Control	2.26		1.36		0.19		13.05		1.19		0.55		4.39 b
ACC	2.95		2.36		0.37		19.29		1.14		0.83		7.90 a
Ethephon	3.59		2.81		0.57		21.28		1.51		1.11		8.62 a
10 day	P=0.172		P=0.830		P=0.071		P=0.355		P=0.611		P=0.217		P=0.316
Control	7.63		7.98		0.83		54.66		5.17		2.76		23.73
ACC	8.59		7.95		0.7		60.07		5.58		2.97		27.68
Ethephon	9.02		8.3		0.38		55.94		5.42		2.69		24.53
A pool of fruit was randomly collected from tagged branches for all time-points after treatment except for 10 DAT, where only ripe fruit were harvested. Different letters above symbols indicate that the means are significantly different between the treatment (within a day after treatment) according to ANOVA and Fischer’s LSD (α=0.05) for each anthocyanin.

## Sheet: Table S2
Table S2: Fruit anthocyanin concentration in control and after treatments with ethephon and 1-aminocyclopropane 1-carboxylic acid (ACC) in ‘Powderblue’ blueberry.
	Powderblue
Treatment	Concentration (mean ±SE) (mg/100 g FW)
	Del-3-gal		Del 3-glu		Cya 3-gal		Del 3-ara		Cya 3-glu		Pet 3-gal/Cay 3-ara		Pet 3-glu
0 day	P=NA		P=NA		P=0.401		P=NA		P=0.103		P=0.637		P=NA
Control	0		0		0.76		0		0.19		0.36		0
ACC	0		0		0.5		0		0.08		0.25		0
Ethephon	0		0		0.59		0		0.09		0.3		0
3 day	P= 0.042		P=0.025		P=0.074		P=0.088		P=0.035		P=0.041		P=0.116
Control	0.87 b		0.37 b		7.96		0.28		3.82 b		5.40 b		1.46
ACC	1.49 a		0.67 a		9.29		0.73		4.78 ab		6.98 ab		2.11
Ethephon	1.61 a		0.77 a		11.77		0.71		6.12 a		8.50 a		2.53
5 day	P=0.155		P=NA		P=0.009		P=0.245		P=0.007		P=0.021		P=0.112
Control	1.29		0.58		7.29 b		0.56		3.73 b		5.80 b		1.84
ACC	2.29		1.21		10.74 a		1.23		5.78 a		8.84 ab		3.24
Ethephon	3.18		1.57		13.63 a		1.67		7.56 a		11.53 a		4.03
10 day	P=0.322		P=NA		P=0.533		P=0.329		P=0.524		P=0.501		P=0.428
Control	13.29		7.31		18.88		7.93		10.59		21.65		10.64
ACC	12.37		6.83		17.53		7.94		9.84		20.66		9.82
Ethephon	10.33		5.44		16.89		6.36		9.5		19.42		9.25
	Peo 3-gal		Pet 3-ara		Peo 3-glu		Mal 3-gal		Peo 3-ara		Mal 3-glu		Mal 3-ara
0 day	P=NA		P=NA		P=0.422		P=0.422		P=NA		P=0.260		P=0.352
Control	0		0		0.04		0		0		0.07		0.04
ACC	0		0		0		0.05		0		0.04		0.04
Ethephon	0		0		0		0		0		0		0.01
3 day	P=0.399		P=0.002		P=0.034		P=0.057		P=0.017		P=0.039		P=0.045
Control	1.33		0.69 b		2.39 b		4.09		0.26 b		4.36 b		2.05 b
ACC	1.52		1.18 a		3.16 ab		5.77		0.35 b		6.41 ab		3.16 ab
Ethephon	2.06		1.47 a		4.02 a		6.78		0.57 a		7.96 a		3.73 a
5 day	P=0.152		P=0.064		P=0.012		P=0.023		P=0.036		P=0.008		P=0.023
Control	1.85		1.15		2.84 b		5.86 b		0.47 b		5.87 b		3.47 b
ACC	2.7		1.91		4.36 ab		9.28 ab		0.55 b		9.54 b		5.68 ab
Ethephon	3.25		2.44		5.99 a		12.63 a		0.83 a		13.42 a		7.76 a
10 day	P=0.736		P=0.839		P=NA		P=0.878		P=0.347		P=0.904		P=0.408
Control	6.61		6.07		10.27		28.35		1.27		25.53		14.65
ACC	7.21		6.12		11.02		29.89		1.59		26.69		17.14
Ethephon	6.89		5.8		10.51		29.68		1.37		26.53		16.89
A pool of fruit was randomly collected from tagged branches for all time-points after treatment except for 10 DAT, where only ripe fruit were harvested. Different letters above symbols indicate that the means are significantly different between the treatment (within a day after treatment) according to ANOVA and Fischer’s LSD (α=0.05) for each anthocyanin.

## Sheet: Table S3
Table S3: List of blueberry genes and primer sequences used for the quantitative PCR analyses.
Gene	Accession number	Primer orientation	Primer sequences (5' to 3')
SuSY2	PB.576/2567/12940	Forward	5'- TCA GCG ATG GTC CCT TTG GC -3'
		Reverse	5'- ACA CCA GGC CTT GGA CGA AC -3'
vINV	PB.10450/10199/14249/5938	Forward	5'- TGC TAT GTT GGC TTG GCA GAG G -3'
		Reverse	5'- GGT GGT ACC ACC CCA AGT GAT AC -3'
nINV	PB.8898/1251/9014	Forward	5'- CTT CAT GGC TTT GAG ATG CGC GT -3'
		Reverse	5'- GTT CTA CAA ACT CCT TCC CCT CAG CA -3'
AGPase	PB.13245/14754/3497/4667	Forward	5'- CTC CCC TTA AGG ACA CTA GTC CTG C -3'
		Reverse	5'- GAA CTT TGG CAG CAT CCT CAG GG -3'
PFK	PB.7197/968	Forward	5'- GGA GGG GAT GGA ACT CAA AAA GGA G -3'
		Reverse	5'- AGC AAC TAC AAC TTT GAG GCC ACG -3'
PEPC	PB.4955/5134	Forward	5'- CAC ACC GAC GTG ATG GAT GCT -3'
		Reverse	5'- GGC GTT CTT CAG ACC ATT CTC GAT -3'
PEPCK	PB.14025/14026/12415/5724/1624	Forward	5'- GCA CTG CTG GAG TGA GAA TGG C -3'
		Reverse	5'- TCA GGC TCT TTC TCG CCA GAC AA -3'
PK	PB.11411/12220	Forward	5'- GTG GGA ATC TTG AAG GAA CTG CCC -3'
		Reverse	5'- CAA GCA TTG GCA CGC TTC GG -3'
CS	PB.14402/2236	Forward	5'- AGG TGT TTC GGC GCT TTC CAA -3'
		Reverse	5'- GCG CTC CTG TTG TTC GGG AA -3'
CHS1	PB.103	Forward	5'-TTG GGC AAA GAG GCT GCT GTG-3'
		Reverse	5'-CGG CAT GTC GAC TCC CGA-3'
CHS2	PB.6264	Forward	5'-TCA CTT GGT CTT CTG CAC CAC CAG-3'
		Reverse	5'-CCC GCG GAA AGT GAC AGC A-3'
UFGT1	PB.4659	Forward	5'-CCT AAT AAT GAAA AGG CCA AGG CCA-3'
		Reverse	5'-TTG GAT CTC CGC CGC TGC A-3'
UFGT2	PB.3506	Forward	5'-CAG CTA AGG TGT TGC CTT CTA GGG TAC-3'
		Reverse	5'-GTA GAT CGG CGG GAC CTT ATC GTC AC-3'
